# Supplementary material for: Plant evolution in alkaline magnesium-rich soils: A phylogenetic study of the Mediterranean genus Hormathophylla (Cruciferae: Alysseae) based on nuclear and plastid sequences
Source: PLoS One. 2018 Dec 21;13(12):e0208307. doi: 10.1371/journal.pone.0208307 (PMC6303028; doi:10.1371/journal.pone.0208307)
Supplement: S4 Table — (XLSX) [file pone.0208307.s004.xlsx]

## Sheet: Appendix_S4
	position	89	91	92	93	94	101	103	104	105	106	107	108	110	133	134	135	136	137	138	139	140	141	144	168	176	185	191	211	221	230	237	238	239	240	241	242	243	247	277	278	279	280	281	282	283	284	285	286
species	sample ID.
H. longicaulis	02_01	A	-	-	-	-	A	-	-	-	-	-	-	G	C	T	T	T	A	A	T	T	A	A	C	G	A	T	A	G	T	T	A	A	G	T	T	A	A	-	-	G	T	T	C	T	A	A	C
H. longicaulis	02_02	.	-	-	-	-	.	-	-	-	-	-	-	.	.	.	.	.	.	.	.	.	.	.	.	.	.	.	.	.	.	.	.	.	.	.	.	.	.	-	-	.	.	.	.	.	.	.	.
H. longicaulis	01_01	.	-	-	-	-	C	-	-	-	-	-	-	T	-	-	-	-	-	-	-	-	-	.	.	.	.	.	.	.	.	.	.	.	.	.	.	.	G	-	-	.	.	.	.	.	.	.	.
H. longicaulis	01_02	.	-	-	-	-	C	-	-	-	-	-	-	T	-	-	-	-	-	-	-	-	-	.	.	.	.	.	.	.	.	.	.	.	.	.	.	.	G	-	-	.	.	.	.	.	.	.	.
H. longicaulis	03_01	.	-	-	-	-	.	C	A	T	T	A	A	T	-	-	-	-	-	-	-	-	-	.	.	.	.	.	.	.	.	-	-	-	-	-	-	-	G	-	-	.	.	.	.	.	.	.	.
H. longicaulis	03_02	.	-	-	-	-	.	C	A	T	T	A	A	T	-	-	-	-	-	-	-	-	-	.	.	.	.	.	.	.	.	-	-	-	-	-	-	-	G	-	-	.	.	.	.	.	.	.	.
H. longicaulis	04_01	.	-	-	-	-	.	-	-	-	-	-	-	T	.	.	.	.	.	.	.	.	.	.	.	.	.	.	.	.	.	.	.	.	.	.	.	.	G	-	-	.	.	.	.	.	.	.	.
H. longicaulis	04_02	.	-	-	-	-	.	C	A	T	T	A	A	T	-	-	-	-	-	-	-	-	-	.	.	.	.	.	.	.	.	-	-	-	-	-	-	-	G	-	-	.	.	.	.	.	.	.	.
H. longicaulis	05_01	.	-	-	-	-	.	-	-	-	-	-	-	T	-	-	-	-	-	-	-	-	-	.	.	.	.	.	.	.	.	-	-	-	-	-	-	-	G	-	-	.	.	.	.	.	.	.	.
H. longicaulis	05_02	.	-	-	-	-	.	-	-	-	-	-	-	T	-	-	-	-	-	-	-	-	-	.	.	.	.	.	.	.	.	-	-	-	-	-	-	-	G	-	-	.	.	.	.	.	.	.	.
H. longicaulis	06_01	.	-	-	-	-	.	C	A	T	T	A	A	T	-	-	-	-	-	-	-	-	-	.	.	.	.	.	.	.	.	-	-	-	-	-	-	-	G	-	-	.	.	.	.	.	.	.	.
H. longicaulis	06_02	.	-	-	-	-	.	C	A	T	T	A	A	T	-	-	-	-	-	-	-	-	-	.	.	.	.	.	.	.	.	-	-	-	-	-	-	-	G	-	-	.	.	.	.	.	.	.	.
H. longicaulis	07_01	.	-	-	-	-	.	-	-	-	-	-	-	T	.	.	.	.	.	.	.	.	.	.	.	.	.	.	.	.	.	.	.	.	.	.	.	.	G	-	-	.	.	.	.	.	.	.	.
H. longicaulis	07_02	.	-	-	-	-	.	-	-	-	-	-	-	T	.	.	.	.	.	.	.	.	.	.	.	.	.	.	.	.	.	.	.	.	.	.	.	.	G	-	-	.	.	.	.	.	.	.	.
H. longicaulis	08_01	.	-	-	-	-	.	-	-	-	-	-	-	T	.	.	.	.	.	.	.	.	.	.	.	.	.	.	.	.	.	.	.	.	.	.	.	.	.	-	-	.	.	.	.	.	.	.	.
H. longicaulis	08_02	.	-	-	-	-	.	-	-	-	-	-	-	T	.	.	.	.	.	.	.	.	.	.	.	.	.	.	.	.	.	.	.	.	.	.	.	.	.	-	-	.	.	.	.	.	.	.	.
H. cadevalliana	09_01	.	-	-	-	-	.	C	A	T	T	A	A	T	-	-	-	-	-	-	-	-	-	.	.	.	.	.	C	.	G	-	-	-	-	-	-	-	G	-	-	.	.	.	.	.	.	.	.
H. cadevalliana	09_02	.	-	-	-	-	.	C	A	T	T	A	A	T	-	-	-	-	-	-	-	-	-	.	.	.	.	.	C	.	G	-	-	-	-	-	-	-	G	-	-	.	.	.	.	.	.	.	.
H. cadevalliana	10_01	.	-	-	-	-	.	-	A	T	A	A	A	T	-	-	-	-	-	-	-	-	-	.	.	.	.	.	.	.	.	-	-	-	-	-	-	-	G	-	-	.	.	.	.	.	.	.	.
H. cadevalliana	10_02	.	-	-	-	-	.	-	A	T	A	A	A	T	-	-	-	-	-	-	-	-	-	.	.	.	.	.	.	.	.	-	-	-	-	-	-	-	G	-	-	.	.	.	.	.	.	.	.
H. cadevalliana	11_01	.	-	-	-	-	.	-	-	-	-	-	-	T	-	-	-	-	-	-	-	-	-	.	.	.	.	.	.	.	.	.	.	.	.	.	.	.	G	-	-	.	.	.	.	.	.	.	.
H. cadevalliana	11_02	.	-	-	-	-	.	-	-	-	-	-	-	T	-	-	-	-	-	-	-	-	-	.	.	.	.	.	.	.	.	.	.	.	.	.	.	.	G	-	-	.	.	.	.	.	.	.	.
H. cadevalliana	12_01	.	-	-	-	-	.	-	-	-	-	-	-	T	-	-	-	-	-	-	-	-	-	.	.	.	.	.	.	.	.	-	-	-	-	-	-	-	G	-	-	.	.	.	.	.	.	.	.
H. cadevalliana	12_02	.	-	-	-	-	.	-	-	-	-	-	-	T	-	-	-	-	-	-	-	-	-	.	.	.	.	.	.	.	.	-	-	-	-	-	-	-	G	-	-	.	.	.	.	.	.	.	.
H. cadevalliana	13_01	.	-	-	-	-	C	-	-	-	-	-	-	T	-	-	-	-	-	-	-	-	-	.	.	.	.	.	.	.	.	.	.	.	.	.	.	.	G	-	-	.	.	.	.	.	.	.	.
H. cadevalliana	13_02	.	-	-	-	-	C	-	-	-	-	-	-	T	-	-	-	-	-	-	-	-	-	.	.	.	.	.	.	.	.	.	.	.	.	.	.	.	G	-	-	.	.	.	.	.	.	.	.
H. cadevalliana	14_01	.	-	-	-	-	.	-	-	-	-	-	-	T	.	.	.	.	.	.	.	.	.	.	.	.	.	.	.	.	.	.	.	.	.	.	.	.	G	-	-	.	.	.	.	.	.	.	.
H. cadevalliana	14_02	.	-	-	-	-	.	-	-	-	-	-	-	T	-	-	-	-	-	-	-	-	-	.	.	.	T	.	.	.	.	.	.	.	.	.	.	.	G	-	-	.	.	.	.	.	.	.	.
H. reverchonii	15_01	.	-	-	-	-	.	-	-	-	-	-	-	T	-	-	-	-	-	-	-	-	-	.	.	.	.	.	.	.	.	.	.	.	.	.	.	.	G	-	-	.	.	.	.	.	.	.	.
H. reverchonii	15_02	.	-	-	-	-	.	-	-	-	-	-	-	T	-	-	-	-	-	-	-	-	-	.	.	.	.	.	.	.	.	.	.	.	.	.	.	.	G	-	-	.	.	.	.	.	.	.	.
H. cochleata subsp. baetica	16_01	.	-	-	-	-	.	-	-	-	-	-	-	T	-	-	-	-	-	-	-	-	-	.	.	.	.	.	.	.	.	.	.	.	.	.	.	.	G	-	-	.	.	.	.	.	.	.	.
H. cochleata subsp. baetica	16_02	.	-	-	-	-	.	-	-	-	-	-	-	T	-	-	-	-	-	-	-	-	-	.	.	.	.	.	.	.	.	.	.	.	.	.	.	.	G	-	-	.	.	.	.	.	.	.	.
H. cochleata subsp. cochleata	19_01	.	-	-	-	-	.	-	-	-	-	-	-	T	-	-	-	-	-	-	-	-	-	.	.	.	.	.	.	.	.	.	.	.	.	.	.	.	G	-	-	.	.	.	.	.	.	.	.
H. cochleata subsp. cochleata	19_02	.	-	-	-	-	.	-	-	-	-	-	-	T	-	-	-	-	-	-	-	-	-	.	.	.	.	.	.	.	.	.	.	.	.	.	.	.	G	-	-	.	.	.	.	.	.	.	.
H. purpurea	20_01	.	-	-	-	-	.	-	-	-	-	-	-	T	-	-	-	-	-	-	-	-	-	.	.	A	.	.	.	.	.	.	.	.	.	.	.	.	G	T	-	.	.	.	.	.	.	.	.
H. purpurea	20_02	.	-	-	-	-	.	-	-	-	-	-	-	T	-	-	-	-	-	-	-	-	-	.	.	A	.	.	.	.	.	.	.	.	.	.	.	.	G	T	-	.	.	.	.	.	.	.	.
H. purpurea	21_01	.	-	-	-	-	.	-	-	-	-	-	-	T	-	-	-	-	-	-	-	-	-	.	A	A	.	.	.	.	.	.	.	.	.	.	.	.	G	T	-	.	.	.	.	.	.	.	.
H. purpurea	21_02	.	-	-	-	-	.	-	-	-	-	-	-	T	-	-	-	-	-	-	-	-	-	.	A	A	.	.	.	.	.	.	.	.	.	.	.	.	G	T	-	.	.	.	.	.	.	.	.
H. purpurea	22_01	.	-	-	-	-	.	-	-	-	-	-	-	T	-	-	-	-	-	-	-	-	-	.	A	A	.	.	.	.	.	.	.	.	.	.	.	.	G	T	-	.	.	.	.	.	.	.	.
H. purpurea	22_02	.	-	-	-	-	.	-	-	-	-	-	-	T	-	-	-	-	-	-	-	-	-	.	A	A	.	.	.	.	.	.	.	.	.	.	.	.	G	T	-	.	.	.	.	.	.	.	.
H. purpurea	23_01	.	-	-	-	-	.	-	-	-	-	-	-	T	-	-	-	-	-	-	-	-	-	.	A	A	.	.	.	.	.	.	.	.	.	.	.	.	G	T	-	.	.	.	.	.	.	.	.
H. purpurea	23_02	.	-	-	-	-	.	-	-	-	-	-	-	T	-	-	-	-	-	-	-	-	-	.	A	A	.	.	.	.	.	.	.	.	.	.	.	.	G	T	-	.	.	.	.	.	.	.	.
H. spinosa	24_01	C	-	-	-	-	.	-	-	-	-	-	-	T	-	-	-	-	-	-	-	-	-	.	.	.	.	.	.	.	.	.	.	.	.	.	.	.	G	T	T	.	.	.	.	.	.	.	.
H. spinosa	24_02	C	-	-	-	-	.	-	-	-	-	-	-	T	-	-	-	-	-	-	-	-	-	.	.	.	.	.	.	.	.	.	.	.	.	.	.	.	G	T	T	.	.	.	.	.	.	.	.
H. spinosa	25_01	.	-	-	-	-	.	-	-	-	-	-	-	T	-	-	-	-	-	-	-	-	-	.	.	.	.	.	.	.	.	.	.	.	.	.	.	.	G	T	-	.	.	.	.	.	.	.	.
H. spinosa	25_02	.	-	-	-	-	.	-	-	-	-	-	-	T	-	-	-	-	-	-	-	-	-	.	.	.	.	.	.	.	.	.	.	.	.	.	.	.	G	T	-	.	.	.	.	.	.	.	.
H. spinosa	26_01	.	G	A	C	T	.	-	-	-	-	-	-	T	-	-	-	-	-	-	-	-	-	.	.	.	.	.	.	.	.	.	.	.	.	.	.	.	G	T	-	.	.	.	.	.	.	.	.
H. spinosa	26_02	.	G	A	C	T	.	-	-	-	-	-	-	T	-	-	-	-	-	-	-	-	-	.	.	.	.	.	.	.	.	.	.	.	.	.	.	.	G	T	-	.	.	.	.	.	.	.	.
H. spinosa	27_01	.	-	-	-	-	.	-	-	-	-	-	-	T	-	-	-	-	-	-	-	-	-	.	.	.	.	.	.	T	.	.	.	.	.	.	.	.	G	T	-	.	.	.	.	.	.	.	.
H. spinosa	27_02	.	-	-	-	-	.	-	-	-	-	-	-	T	-	-	-	-	-	-	-	-	-	.	.	.	.	.	.	T	.	.	.	.	.	.	.	.	G	T	-	.	.	.	.	.	.	.	.
H. spinosa	28_01	.	-	-	-	-	.	-	-	-	-	-	-	T	-	-	-	-	-	-	-	-	-	.	.	.	.	.	.	.	.	.	.	.	.	.	.	.	G	T	-	.	.	.	.	.	.	.	.
H. spinosa	28_02	.	-	-	-	-	.	-	-	-	-	-	-	T	-	-	-	-	-	-	-	-	-	.	.	.	.	.	.	.	.	.	.	.	.	.	.	.	G	T	-	.	.	.	.	.	.	.	.
H. spinosa	29_01	.	G	A	C	T	.	-	-	-	-	-	-	T	-	-	-	-	-	-	-	-	-	C	.	.	.	.	.	.	.	.	.	.	.	.	.	.	G	T	-	.	.	.	.	.	.	.	.
H. spinosa	29_02	.	G	A	C	T	.	-	-	-	-	-	-	T	-	-	-	-	-	-	-	-	-	C	.	.	.	.	.	.	.	.	.	.	.	.	.	.	G	T	-	.	.	.	.	.	.	.	.
H. spinosa	30_01	.	G	A	C	T	.	-	-	-	-	-	-	T	-	-	-	-	-	-	-	-	-	.	.	.	.	.	.	.	.	.	.	.	.	.	.	.	G	T	-	.	.	.	.	.	.	.	.
H. spinosa	30_02	.	G	A	C	T	.	-	-	-	-	-	-	T	-	-	-	-	-	-	-	-	-	.	.	.	.	.	.	.	.	.	.	.	.	.	.	.	G	T	-	.	.	.	.	.	.	.	.
H. spinosa	31_01	.	-	-	-	-	.	-	-	-	-	-	-	T	-	-	-	-	-	-	-	-	-	.	.	.	.	.	.	.	.	.	.	.	.	.	.	.	G	-	-	.	.	.	.	.	.	.	.
H. spinosa	31_02	.	-	-	-	-	.	-	-	-	-	-	-	T	-	-	-	-	-	-	-	-	-	.	.	.	.	.	.	.	.	.	.	.	.	.	.	.	G	-	-	.	.	.	.	.	.	.	.
H. spinosa	32_01	.	-	-	-	-	.	-	-	-	-	-	-	T	-	-	-	-	-	-	-	-	-	.	.	.	.	.	.	.	.	.	.	.	.	.	.	.	G	-	-	.	.	.	.	.	.	.	.
H. spinosa	32_02	.	-	-	-	-	.	-	-	-	-	-	-	T	-	-	-	-	-	-	-	-	-	.	.	.	.	.	.	.	.	.	.	.	.	.	.	.	G	-	-	.	.	.	.	.	.	.	.
H. spinosa	33_01	.	-	-	-	-	.	-	-	-	-	-	-	T	-	-	-	-	-	-	-	-	-	.	A	.	.	.	.	.	.	.	.	.	.	.	.	.	G	T	-	.	.	.	.	.	.	.	.
H. spinosa	33_02	.	-	-	-	-	.	-	-	-	-	-	-	T	-	-	-	-	-	-	-	-	-	.	A	.	.	.	.	.	.	.	.	.	.	.	.	.	G	T	-	.	.	.	.	.	.	.	.
H. spinosa	34_01	.	-	-	-	-	.	-	-	-	-	-	-	T	-	-	-	-	-	-	-	-	-	.	A	.	.	.	.	.	.	.	.	.	.	.	.	.	G	T	-	.	.	.	.	.	.	.	.
H. spinosa	34_02	.	-	-	-	-	.	-	-	-	-	-	-	T	-	-	-	-	-	-	-	-	-	.	A	.	.	.	.	.	.	.	.	.	.	.	.	.	G	T	-	.	.	.	.	.	.	.	.
H. spinosa	35_01	.	-	-	-	-	.	-	-	-	-	-	-	T	-	-	-	-	-	-	-	-	-	.	A	.	.	.	.	.	.	.	.	.	.	.	.	.	G	T	-	.	.	.	.	.	.	.	.
H. spinosa	35_02	.	-	-	-	-	.	-	-	-	-	-	-	T	-	-	-	-	-	-	-	-	-	.	A	.	.	.	.	.	.	.	.	.	.	.	.	.	G	T	-	.	.	.	.	.	.	.	.
H. saxigena	36_01	.	-	-	-	-	C	-	-	-	-	-	-	T	-	-	-	-	-	-	-	-	-	.	.	.	.	.	.	.	.	.	.	.	.	.	.	.	G	-	-	.	.	.	.	.	.	.	.
H. saxigena	36_02	.	-	-	-	-	C	-	-	-	-	-	-	T	-	-	-	-	-	-	-	-	-	.	.	.	.	.	.	.	.	.	.	.	.	.	.	.	G	-	-	.	.	.	.	.	.	.	.
H. ligustica	37_01	.	-	-	-	-	C	-	-	-	-	-	-	T	-	-	-	-	-	-	-	-	-	.	.	.	.	.	.	.	.	.	.	.	.	.	.	.	G	-	-	.	.	.	.	.	.	.	.
H. ligustica	37_02	.	-	-	-	-	C	-	-	-	-	-	-	T	-	-	-	-	-	-	-	-	-	.	.	.	.	.	.	.	.	.	.	.	.	.	.	.	G	-	-	.	.	.	.	.	.	.	.
H. pyrenaica	38_01	.	-	-	-	-	.	-	-	-	-	-	-	T	-	-	-	-	-	-	-	-	-	.	.	.	.	.	.	.	.	.	.	.	.	.	.	.	G	-	-	.	.	.	.	.	.	.	.
H. pyrenaica	38_02	.	-	-	-	-	.	-	-	-	-	-	-	T	-	-	-	-	-	-	-	-	-	.	.	.	.	.	.	.	.	.	.	.	.	.	.	.	G	-	-	.	.	.	.	.	.	.	.
H. lapeyrouseana	39_01	.	-	-	-	-	.	-	-	-	-	-	-	T	-	-	-	-	-	-	-	-	-	.	.	.	.	G	.	.	-	.	.	.	.	.	.	.	G	-	-	.	.	.	.	.	.	.	.
H. lapeyrouseana	39_02	.	-	-	-	-	.	-	-	-	-	-	-	T	-	-	-	-	-	-	-	-	-	.	.	.	.	G	.	.	-	.	.	.	.	.	.	.	G	-	-	.	.	.	.	.	.	.	.
H. lapeyrouseana	40_01	.	-	-	-	-	.	-	-	-	-	-	-	T	-	-	-	-	-	-	-	-	-	.	.	.	.	.	.	.	.	.	.	.	.	.	.	.	G	-	-	.	.	.	.	.	.	.	.
H. lapeyrouseana	40_02	.	-	-	-	-	.	-	-	-	-	-	-	T	-	-	-	-	-	-	-	-	-	.	.	.	.	.	.	.	.	.	.	.	.	.	.	.	G	-	-	.	.	.	.	.	.	.	.
H. lapeyrouseana	41_01	.	-	-	-	-	.	-	-	-	-	-	-	T	-	-	-	-	-	-	-	-	-	.	.	.	.	.	.	.	.	.	.	.	.	.	.	.	G	-	-	-	-	-	-	-	-	-	-
H. lapeyrouseana	41_02	.	-	-	-	-	.	-	-	-	-	-	-	T	-	-	-	-	-	-	-	-	-	.	.	.	.	.	.	.	.	.	.	.	.	.	.	.	G	-	-	-	-	-	-	-	-	-	-
H. lapeyrouseana	42_01	.	-	-	-	-	.	-	-	-	-	-	-	T	-	-	-	-	-	-	-	-	-	.	.	.	.	.	.	.	.	.	.	.	.	.	.	.	G	-	-	-	-	-	-	-	-	-	-
H. lapeyrouseana	42_02	.	-	-	-	-	.	-	-	-	-	-	-	T	-	-	-	-	-	-	-	-	-	.	.	.	.	.	.	.	.	.	.	.	.	.	.	.	G	-	-	-	-	-	-	-	-	-	-
H. lapeyrouseana	43_01	.	-	-	-	-	.	-	-	-	-	-	-	T	-	-	-	-	-	-	-	-	-	.	.	.	.	.	.	.	.	.	.	.	.	.	.	.	G	-	-	.	.	.	.	.	.	.	.
H. lapeyrouseana	43_02	.	-	-	-	-	.	-	-	-	-	-	-	T	-	-	-	-	-	-	-	-	-	.	.	.	.	.	.	.	.	.	.	.	.	.	.	G	G	-	-	.	.	.	.	.	.	.	.
H. lapeyrouseana	44_01	.	-	-	-	-	.	-	-	-	-	-	-	T	-	-	-	-	-	-	-	-	-	.	A	A	.	.	.	.	.	.	.	.	.	.	.	.	G	T	-	.	.	.	.	.	.	.	.
H. lapeyrouseana	44_02	.	-	-	-	-	.	-	-	-	-	-	-	T	-	-	-	-	-	-	-	-	-	.	A	A	.	.	.	.	.	.	.	.	.	.	.	.	G	T	-	.	.	.	.	.	.	.	.
H. lapeyrouseana	45_01	.	-	-	-	-	.	-	-	-	-	-	-	T	-	-	-	-	-	-	-	-	-	.	A	A	.	.	.	.	.	.	.	.	.	.	.	.	G	T	-	.	.	.	.	.	.	.	.
H. lapeyrouseana	45_02	.	-	-	-	-	.	-	-	-	-	-	-	T	-	-	-	-	-	-	-	-	-	.	A	A	.	.	.	.	.	.	.	.	.	.	.	.	G	T	-	.	.	.	.	.	.	.	.
H. lapeyrouseana	46_01	.	-	-	-	-	.	-	-	-	-	-	-	T	-	-	-	-	-	-	-	-	-	.	.	.	.	.	.	.	.	.	.	.	.	.	.	.	G	-	-	.	.	.	.	.	.	.	.
H. lapeyrouseana	46_02	.	-	-	-	-	.	-	-	-	-	-	-	T	-	-	-	-	-	-	-	-	-	.	.	.	.	.	.	.	.	.	.	.	.	.	.	.	G	-	-	.	.	.	.	.	.	.	.
H. lapeyrouseana	47_01	.	-	-	-	-	.	-	-	-	-	-	-	T	-	-	-	-	-	-	-	-	-	.	.	.	.	.	.	.	.	.	.	.	.	.	.	.	G	-	-	-	-	-	-	-	-	-	-
H. lapeyrouseana	47_02	.	-	-	-	-	.	-	-	-	-	-	-	T	-	-	-	-	-	-	-	-	-	.	.	.	.	.	.	.	.	.	.	.	.	.	.	.	G	-	-	-	-	-	-	-	-	-	-
[truncated: 290 more columns]
