# Supplementary material for: Plant evolution in alkaline magnesium-rich soils: A phylogenetic study of the Mediterranean genus Hormathophylla (Cruciferae: Alysseae) based on nuclear and plastid sequences
Source: PLoS One. 2018 Dec 21;13(12):e0208307. doi: 10.1371/journal.pone.0208307 (PMC6303028; doi:10.1371/journal.pone.0208307)
Supplement: S5 Table — (XLSX) [file pone.0208307.s005.xlsx]

## Sheet: Appendix_S5
									trichome ray lenght between			dichotomy-average radius ratio			branch diameter					branching angle
species	trichome type	major radii	minor radii	average radius	diameter	roundness index	central disc diameter	central disc/average radius ratio	first order branching	second order branching	third order branching	First dichotomy	Second dichotomy	maximum length-average radii ratio	first order ray	second order ray	third order ray	shortest ray lenght	longest ray length	first order	second order	third order	thickness-length tip ratio	indument density	number of indument layers	type	number of first order arms	number of succesive divisions per main arm	number of terminal rays	presence of rugosity
H. cochleata subsp. baetica	II	400	362	381	762	0.095	88	0.12	62	102	163	0.16273	0.267717	0.724409	75	29.51	19	200	272	98	43	21	0.0688406	high	2 or 3	stellate	5 to 6	1 or 2	16 to 18	medium to small size, from the center disc to rays
H. cochleata subsp. cochleata	II	225.4	183.2	204.3	408.6	0.187223	72	0.177035	59.2	95	n	0.290372	0.466173	0.661733	43.054	27.686	17.4	77.6	134.2	64.6	35.6	18.1	0.136825	high	2 or 3	stellate	5 to 7	1 or 2	24 to 28	medium to small size, from the center disc to rays
H. lapeyrouseana	II	240	197	218.5	437	0.179167	98.564	0.230272	68.46	91.2	112.15	0.251074	0.19864	0.702108	49.328	33.796	16.84	91.2	152.6	51.04	23.776	12.304	0.110348	high	2 or 3	stellate	6 to 7	2	26 to 28	medium size, mostly in rays
H. spinosa	IV	153.2	140.6	146.9	293.8	0.0822454	59.876	0.203733	39.626	66.4	84.9625	0.269093	0.452166	0.638513	30.328	18.98	14.162	60.83	93.6	53	21.304	23.382	0.152739	high	2 or 3	stellate	5 to 6	2 or 3	30 to 34	medium size, mostly in rays
H. purpurea	III	187.2	104.8	146	292	0.440171	48.4	0.168098	41.522	72.78	77.57	0.293294	0.514596	0.845053	23.856	20.33	13.842	63	119.6	76	46.224	50	0.11736	high	2 or 3	stellate	4 to 5	1 or 2	13 to 14	medium to small size, from the center disc to rays
H. saxigena	IV	150.2	131.6	140.9	281.8	0.123835	56.648	0.199284	44.09	71.674	87.565	0.315075	0.511263	0.566573	22.634	18.452	8.76	55.4	79.6	56.4	29.34	16.328	0.112996	high	2 or 3	stellate	5 to 6	2 or 3	32 to 36	medium to small size, from the center disc to rays
H. ligustica	IV	177.2	142.6	159.9	319.8	0.19526	52.4	0.164461	47.88	64.832	77.406	0.303929	0.405921	0.545174	27.064	14.576	9.974	51.4	87.8	46.82	19.22	9.325	0.11716	high	2 or 3	stellate	6 to 7	2 or 3	32 to 34	small size, mostly in rays
H. pyrenaica	III, IV	175.8	120.2	148	296	0.316268	49.036	0.167763	37.084	65.6076	71.58	0.219944	0.441061	0.65556	25.37	18.698	10.04	61.6	97.276	64.334	34.318	18.8033	0.104467	high	2 or 3	stellate	4 to 6	2 or3	34 to 36	high to medium size, from the center of disc to rays
H. reverchonii	I	134.2	106.4	120.3	240.6	0.207154	71.908	0.300739	49.678	63.54	n	0.415694	0.53	0.712021	37.656	27.328	13.72	62	87.024	51.5225	30.81	9.974	0.187276	medium-high	2 or 3	stellate	7 to 8	2 or 3	29 to 32	high to medium size, from the center of disc to rays
H. cadevalliana	I	197	156	176.5	353	0.208122	76.188	0.219263	66.596	82.722	n	0.393718	0.48754	0.627304	36.872	26.554	17.27	85.4	112.306	58.23	25.802	20.66	0.161494	medium-high	2 or 3	stellate	7 to 8	2 or 3	28 to 32	high to medium size, from the center of disc to rays
H. longicaulis	I	142.4	123.4	132.9	265.8	0.133427	59.008	0.224219	44.146	70.81	n	0.338877	0.539445	0.746254	23.87	20.882	17.134	74.4	98.2	52.854	27.56	16.088	0.177066	medium-high	2 or 3	stellate	7 to 8	2	32	scarcely patent in rays
